# Supplementary material for: How diverse can rare species be on the margins of genera distribution?
Source: AoB Plants. 2019 Jul 9;11(4):plz037. doi: 10.1093/aobpla/plz037 (PMC6677564; doi:10.1093/aobpla/plz037)
Supplement: plz037_suppl_Supplementary_Table_S10 [file plz037_suppl_supplementary_table_s10.xlsx]

## Sheet: GENOTIPAGEM_P.mant para rodar p
Pmant
npops = 7
nloci = 13
	PM8		PM167		PM101		PM117		PM177		PM21		PM184		PM191		PM173		PM63
pop = e01
Pmant1	161	161	293	293	268	268	289	289	202	202	129	129	96	99	?	?	?	?	334	340
Pmant2	149	161	296	305	268	268	295	295	202	202	129	129	99	102	?	?	?	?	?	?
Pmant27	165	165	299	305	268	268	289	289	192	192	129	129	84	96	171	171	142	163	334	340
Pmant28	165	165	299	305	268	268	289	289	192	192	129	129	84	96	171	171	?	?	334	340
Pmant29	161	165	305	305	268	268	289	295	202	202	129	129	90	99	171	171	148	160	334	334
Pmant30	161	161	296	305	271	271	295	295	192	202	129	129	84	96	171	171	142	163	334	340
Pmant32	161	165	305	305	268	268	289	295	202	202	?	?	90	99	171	171	148	160	334	334
Pmant33	161	161	305	305	268	268	289	295	202	202	129	129	96	99	171	171	160	163	334	340
Pmant34	161	161	305	305	265	265	289	295	202	202	129	129	96	99	171	171	160	163	334	340
Pmant35	161	165	305	305	268	268	289	295	202	202	129	129	90	99	171	171	148	160	334	334
Pmant36	161	161	305	305	268	268	289	295	202	202	129	129	96	99	171	171	160	163	334	340
Pmant37	161	161	305	305	268	268	289	295	202	202	129	129	96	99	171	171	160	163	334	340
Pmant38	161	161	305	305	268	268	289	295	202	202	129	129	96	99	171	171	160	163	334	340
pop = e02
Pmant3	161	161	296	305	268	268	289	298	202	202	129	129	99	99	?	?	?	?	334	334
Pmant4	157	161	305	308	268	268	289	298	192	202	?	?	96	102	171	171	?	?	?	?
Pmant5	161	165	296	305	268	268	289	289	202	202	129	132	96	99	171	171	148	160	334	340
pop = e03
Pmant6	157	165	302	305	268	271	289	289	202	202	129	132	99	99	171	171	160	163	334	334
Pmant7	149	161	296	305	268	268	289	298	202	202	129	132	96	99	?	?	154	154	?	?
Pmant8	161	165	302	308	268	268	289	298	202	202	129	132	96	99	171	171	154	163	334	334
Pmant9	161	165	296	305	268	268	295	298	202	202	129	129	99	99	?	?	?	?	334	334
Pmant10	149	161	305	305	268	268	289	298	188	202	129	129	99	99	186	201	?	?	334	334
Pmant11	161	165	296	305	268	268	289	295	188	202	129	132	96	99	171	171	?	?	?	?
Pmant19	161	165	296	305	268	268	295	298	202	202	129	129	99	99	171	171	163	163	334	340
Pmant20	161	161	305	308	268	268	295	298	202	202	129	129	96	99	171	171	142	148	334	340
Pmant21	161	161	305	308	268	268	295	298	202	202	129	129	96	99	171	171	?	?	334	334
Pmant22	161	161	305	308	268	268	295	298	202	202	129	129	96	99	171	171	142	148	334	340
Pmant23	161	161	302	308	268	268	289	295	202	202	129	132	96	99	171	171	148	160	334	340
Pmant24	161	161	305	308	268	268	295	298	202	202	129	129	96	99	171	171	142	148	334	340
Pmant25	161	161	302	308	268	268	289	295	202	202	129	132	96	99	171	171	148	160	334	340
Pmant26	149	161	?	?	268	268	289	295	202	202	129	129	96	99	171	171	163	175	334	340
pop = e04
Pmant12	161	161	305	305	268	271	298	298	202	202	129	129	99	102	171	171	154	163	334	334
Pmant13	161	161	305	305	268	271	298	298	202	202	129	129	99	102	171	171	154	163	334	340
pop = e05
Pmant14	161	161	293	302	268	271	295	295	188	202	129	129	90	90	171	171	?	?	334	340
Pmant15	161	161	305	305	268	268	295	298	202	202	129	129	96	99	171	171	142	160	334	340
Pmant16	161	161	296	305	?	?	298	298	202	202	129	129	90	90	171	171	148	160	?	?
Pmant17	161	161	287	305	268	271	295	298	202	202	129	129	96	99	171	171	148	163	334	340
pop = e06
Pmant18	161	161	302	305	268	268	289	289	188	202	129	129	96	96	171	171	151	163	334	340
pop = e07
Pmant31	149	161	296	305	268	268	295	295	202	202	129	132	96	99	171	171	?	?	334	340
Celegans
npops = 4
nloci = 5
	CHE33		CHE34		CHE59		CHE85		CHE126
pop = e01
Celegans4	?	?	231	231	104	110	310	310	344	344
Celegans5	191	191	231	237	104	112	310	316	342	346
Celegans6	?	?	231	237	104	112	310	316	344	344
Celegans7	187	191	231	241	104	112	306	310	344	344
Celegans8	193	207	231	241	104	112	310	316	344	344
Celegans9	203	203	229	231	104	110	310	316	344	344
Celegans10	?	?	233	233	112	112	310	310	344	344
Celegans11	193	207	231	231	112	112	310	310	344	344
Celegans12	?	?	229	231	104	112	310	310	344	344
Celegans13	195	197	231	241	104	112	310	310	344	348
Celegans14	191	205	229	231	104	112	310	310	312	348
Celegans15	195	203	229	231	104	104	312	316	312	312
Celegans16	197	207	229	231	104	104	316	324	312	346
Celegans17	197	197	231	231	104	104	310	312	312	346
Celegans18	191	207	229	231	?	?	306	310	312	346
Celegans19	191	201	231	231	104	104	310	316	312	344
pop = e02
Celegans20	197	197	233	233	110	112	318	318	312	312
Celegans21	197	197	233	233	112	112	318	318	312	312
Celegans22	197	197	231	231	?	?	318	318	?	?
Celegans23	?	?	231	231	112	112	318	318	312	312
Celegans24	197	197	231	231	112	112	318	318	312	312
Celegans25	199	199	231	231	112	112	318	318	312	312
Celegans26	199	199	231	231	?	?	318	318	312	312
Celegans27	199	199	231	231	?	?	318	318	312	312
Celegans28	199	201	231	231	112	112	318	318	312	312
Celegans29	199	199	231	231	112	112	318	318	312	312
Celegans30	199	199	231	231	112	112	318	318	312	312
Celegans31	199	199	231	231	112	112	318	318	312	312
Celegans32	199	199	231	231	112	112	318	318	312	312
Celegans33	199	201	231	231	112	112	318	318	312	312
Celegans34	199	199	231	231	112	112	318	318	312	312
Celegans35	199	199	231	231	112	112	318	318	312	312
Celegans36	199	199	231	231	112	112	318	318	312	312
Celegans37	197	197	233	233	112	112	318	318	312	312
Celegans38	199	199	231	231	112	112	318	318	312	312
Celegans39	197	197	231	233	112	112	318	318	314	314
Celegans40	197	197	231	231	112	112	318	318	312	312
pop = e03
Celegans41	185	193	231	231	112	112	310	310	342	346
Celegans42	201	201	231	231	112	112	310	324	342	346
Celegans43	185	193	231	231	104	112	310	320	312	312
Celegans44	193	193	231	231	110	110	310	336	346	346
Celegans45	193	209	229	229	104	112	308	310	342	348
Celegans46	193	209	229	229	104	112	308	310	?	?
Celegans47	193	215	227	231	110	112	310	310	312	346
Celegans48	191	201	229	231	104	104	310	316	?	?
Celegans49	201	207	?	?	110	110	310	324	344	344
Celegans50	193	193	231	233	104	112	310	320	344	344
Celegans51	193	193	231	231	?	?	310	310	344	344
Celegans52	193	193	?	?	112	112	306	310	342	342
Celegans53	?	?	231	231	110	112	310	310	344	344
Celegans54	?	?	231	233	112	112	316	326	344	348
Celegans55	199	207	231	231	104	104	310	320	344	344
pop = e04
Celegans56	191	193	233	233	112	112	306	316	348	348
Celegans57	205	205	229	231	104	104	310	316	342	342
Celegans58	191	193	229	231	104	104	310	310	344	344
Celegans59	187	187	231	233	104	112	310	324	?	?
Celegans60	191	191	229	231	104	112	310	312	312	344
Celegans61	191	191	231	231	104	104	306	306	344	344
Celegans62	187	191	231	231	104	112	310	310	344	344
Celegans63	191	205	231	241	104	112	306	310	348	348
Celegans64	193	193	229	231	104	104	306	310	?	?
Celegans65	193	207	233	233	112	112	306	310	?	?
Celegans66	187	187	231	231	104	112	306	310	348	348
Celegans67	191	191	231	231	104	112	310	310	?	?
Celegans68	193	193	233	241	104	112	310	312	342	348
Celegans69	191	193	231	231	110	112	310	310	344	344
Celegans70	193	207	231	231	104	112	306	310	348	348
Celegans71	187	193	231	231	104	104	310	310	312	312
Celegans72	191	207	?	?	100	104	310	310	344	344
Celegans73	191	193	231	231	104	112	310	310	348	348
Celegans74	187	187	231	241	112	112	310	310	312	344
Celegans75	191	191	241	241	112	112	306	312	?	?
Celegans76	191	193	231	231	104	104	310	312	?	?
Celegans77	207	207	229	231	112	112	306	310	344	348
Celegans78	191	207	229	231	104	112	312	316	344	348
Celegans79	191	193	231	231	104	112	310	310	344	344
Celegans80	193	207	229	231	104	112	310	312	344	348
Celegans81	191	191	229	231	104	112	306	310	344	344
Celegans82	187	191	231	241	104	110	306	306	344	344
Celegans83	193	193	?	?	110	110	306	310	?	?
Celegans84	191	207	229	231	104	104	306	310	342	342
